# Supplementary material for: The increased prevalence of keloids in atopic dermatitis patients with allergic comorbidities: a nationwide retrospective cohort study
Source: Sci Rep. 2021 Dec 8;11:23669. doi: 10.1038/s41598-021-03164-4 (PMC8654855; doi:10.1038/s41598-021-03164-4)
Supplement: Supplementary file 1 — Supplementary Information. [file 41598_2021_3164_MOESM1_ESM.xlsx]

## Sheet: Title page
Article
					The increased prevalence of keloids in atopic dermatitis patients with allergic comorbidities: a nationwide retrospective cohort study
					Hyo-Eun Kwon1, Hye-Jin Ahn1, Su Jin Jeong2, Min Kyung Shin1*
					1Department of Dermatology, College of Medicine, Kyung Hee University, Seoul, Korea
					2Medical Science Research Institute, Kyung Hee University Medical Center, Seoul, Korea
			* Corresponding author: Min Kyung Shin
			Department of Dermatology, College of Medicine, Kyung Hee University
			23, Kyungheedae-ro, Dongdaemun-gu, Seoul 02447, Korea
			Tel: +82-2-958-8300
			Fax: +82-2-969-6538
			E-mail: haddal@hanmail.net
			Hyo-Eun Kwon : 0000-0001-5226-695X
			Hye-Jin Ahn : 0000-0002-0085-9566
			Min Kyung Shin : 0000-0001-9834-7931

## Sheet: Supplementary table S1.
Supplementary table S1. Raw numbers of patients with AD and control group and were classified into two subgroups, with or without keloids.
			control	L209(AD)	control	L209(AD)	L209(AD) + J4591(asthma)	control	L209(AD)	L209(AD) + J304(AR)	control	L209(AD)	L209(AD) + L239(ACD)	control	L209(AD)	L209(AD) + F329(depression)
All	keloid L91	no	3116067	2481311	3179015	1671983	746380	3179015	603112	1815251	3179015	1375627	1042736	3179015	2320613	97750
		yes	16216	36090	16287	29075	6944	16287	10074	25945	16287	15137	20882	16287	33461	2558
	sex SEX_TYPE	1. M	1457194	1182857	1488956	774770	376325	1488956	295190	855905	1488956	663184	487911	1488956	1109829	41266
		2. F	1675089	1334544	1706346	926288	376999	1706346	317996	985291	1706346	727580	575707	1706346	1244245	59042
	age YEND_STD_AGE	0. 0-5	701299	654796	742461	239013	374210	742461	62152	551071	742461	376593	236630	742461	613035	188
		1. 6-10	397638	329795	404478	195850	127185	404478	42643	280392	404478	199728	123307	404478	322056	979
		2. 11-15	211761	165225	213360	132397	31665	213360	39878	124184	213360	102632	61430	213360	162541	1521
		3. 16-20	203984	156371	204682	136580	18793	204682	52399	102974	204682	88978	66395	204682	151925	3448
		4. 21-25	184247	140652	185224	126058	13779	185224	57091	82746	185224	73000	66837	185224	135721	4116
		5. 26-30	148267	112246	149322	98566	12831	149322	40562	70835	149322	56344	55053	149322	107874	3523
		6. 31-35	135004	100856	135804	85649	14324	135804	31289	68684	135804	52746	47227	135804	96348	3625
		7. 36-40	146082	108785	147165	90743	16965	147165	32083	75625	147165	57995	49713	147165	103248	4460
		8. 41-45	135120	99332	136048	83657	14667	136048	32928	65396	136048	53820	44504	136048	93521	4803
		9. 46-50	144610	106005	145550	90295	14582	145550	38626	66251	145550	56751	48126	145550	98812	6065
		10. 51-55	136128	100239	137231	84871	14586	137231	36344	63113	137231	52967	46490	137231	92149	7308
		11. 56-60	147787	109214	148928	89562	18343	148928	37925	69980	148928	56909	50996	148928	98495	9410
		12. 61 over	440356	333885	445049	247817	81394	445049	109266	219945	445049	162301	166910	445049	278349	50862
male	keloid L91	no	1451333	1167775	1483064	762684	373360	1483064	290464	845580	1483064	656810	479234	1483064	1095802	40242
		yes	5861	15082	5892	12086	2965	5892	4726	10325	5892	6374	8677	5892	14027	1024
	age YEND_STD_AGE	0. 0-5	367105	345525	389648	121418	201555	389648	31944	291029	389648	197080	125893	389648	322848	125
		1. 6-10	203503	169369	207046	98137	67505	207046	20657	144985	207046	102511	63131	207046	164978	664
		2. 11-15	106988	83600	107704	65632	17280	107704	19498	63414	107704	52579	30333	107704	82203	709
		3. 16-20	94102	72054	94331	63028	8777	94331	26227	45578	94331	42632	29173	94331	70287	1518
		4. 21-25	77400	59171	77833	53567	5310	77833	28536	30341	77833	33337	25540	77833	57199	1678
		5. 26-30	60215	45082	60499	40542	4389	60499	19764	25167	60499	24319	20612	60499	43743	1188
		6. 31-35	52763	38823	53008	34282	4387	53008	15142	23527	53008	21389	17280	53008	37529	1140
		7. 36-40	56817	41710	57115	35884	5462	57115	15030	26316	57115	22902	18444	57115	39861	1485
		8. 41-45	53307	38559	53579	33373	4854	53579	14532	23695	53579	21584	16643	53579	36702	1525
		9. 46-50	57568	41556	57719	36241	5032	57719	16757	24516	57719	23391	17882	57719	39288	1985
		10. 51-55	56380	41160	56879	35493	5414	56879	16648	24259	56879	22463	18444	56879	38479	2428
		11. 56-60	64003	47174	64409	39636	7037	64409	18204	28469	64409	24916	21757	64409	43209	3464
		12. 61 over	207043	159074	209186	117537	39323	209186	52251	104609	209186	74081	82779	209186	133503	23357
female	keloid L91	no	1664734	1313536	1695951	909299	373020	1695951	312648	969671	1695951	718817	563502	1695951	1224811	57508
		yes	10355	21008	10395	16989	3979	10395	5348	15620	10395	8763	12205	10395	19434	1534
	age YEND_STD_AGE	0. 0-5	334194	309271	352813	117595	172655	352813	30208	260042	352813	179513	110737	352813	290187	63
		1. 6-10	194135	160426	197432	97713	59680	197432	21986	135407	197432	97217	60176	197432	157078	315
		2. 11-15	104773	81625	105656	66765	14385	105656	20380	60770	105656	50053	31097	105656	80338	812
		3. 16-20	109882	84317	110351	73552	10016	110351	26172	57396	110351	46346	37222	110351	81638	1930
		4. 21-25	106847	81481	107391	72491	8469	107391	28555	52405	107391	39663	41297	107391	78522	2438
		5. 26-30	88052	67164	88823	58024	8442	88823	20798	45668	88823	32025	34441	88823	64131	2335
		6. 31-35	82241	62033	82796	51367	9937	82796	16147	45157	82796	31357	29947	82796	58819	2485
		7. 36-40	89265	67075	90050	54859	11503	90050	17053	49309	90050	35093	31269	90050	63387	2975
		8. 41-45	81813	60773	82469	50284	9813	82469	18396	41701	82469	32236	27861	82469	56819	3278
		9. 46-50	87042	64449	87831	54054	9550	87831	21869	41735	87831	33360	30244	87831	59524	4080
		10. 51-55	79748	59079	80352	49378	9172	80352	19696	38854	80352	30504	28046	80352	53670	4880
		11. 56-60	83784	62040	84519	49926	11306	84519	19721	41511	84519	31993	29239	84519	55286	5946
		12. 61 over	233313	174811	235863	130280	42071	235863	57015	115336	235863	88220	84131	235863	144846	27505

## Sheet: Supplementarytable S2. 
Supplementarytable S2. Age groups were analyzed in a categorical variation. The variables that affect the risk of keloids were analyzed according to the presence or absence of AD, age, and gender through the simple logistic regression and multiple logistic regression adjusted by age, gender.
		keloid L91		p-value	simple logistic L91 (ref. 0 no)				multiple logisticL91 (ref. 0 no)
		0 no	1 yes		OR	CI		p-value	OR	CI		p-value
case6	control	3116067	16216	<.0001	1	.	.	.	1	.	.	.
	L209(AD)	2481311	36090		2.795	2.743	2.847	<.0001	2.959	2.904	3.015	<.0001
SEX_TYPE	1. male	3721331	147039	<.0001	1	.	.	.	1	.	.	.
	2. female	4156014	202697		1.234	1.226	1.243	<.0001	1.153	1.133	1.174	<.0001
YEND_STD_AGE	0. 0-5	1533252	4108	<.0001	1	.	.	.	1	.	.	.
	1. 6-10	850629	6463		2.832	2.723	2.945	<.0001	1.883	1.777	1.994	<.0001
	2. 11-15	461522	13155		10.623	10.256	11.003	<.0001	4.379	4.143	4.628	<.0001
	3. 16-20	461756	32195		25.985	25.151	26.847	<.0001	9.194	8.757	9.653	<.0001
	4. 21-25	447782	52280		43.513	42.146	44.924	<.0001	13.536	12.916	14.187	<.0001
	5. 26-30	385122	46247		44.754	43.341	46.213	<.0001	14.096	13.434	14.79	<.0001
	6. 31-35	366252	36973		37.623	36.423	38.862	<.0001	11.667	11.094	12.268	<.0001
	7. 36-40	405369	32007		29.427	28.482	30.403	<.0001	9.618	9.138	10.124	<.0001
	8. 41-45	385363	26085		25.227	24.407	26.075	<.0001	8.15	7.723	8.601	<.0001
	9. 46-50	422844	24706		21.776	21.065	22.51	<.0001	7.335	6.947	7.744	<.0001
	10. 51-55	406801	19818		18.156	17.554	18.78	<.0001	6.602	6.24	6.984	<.0001
	11. 56-60	445070	18072		15.133	14.627	15.657	<.0001	5.997	5.668	6.346	<.0001
	12. 61 older	1305583	37627		10.741	10.4	11.093	<.0001	5.372	5.125	5.631	<.0001
		keloid L91		p-value	simple logistic L91 (ref. 0 no)				multiple logisticL91 (ref. 0 no)
		0 no	1 yes		OR	CI		p-value	OR	CI		p-value
case6a	control	3179015	16287	<.0001	1	.	.	.	1	.	.	.
	L209(AD)	1671983	29075		3.395	3.33	3.461	<.0001	2.968	2.911	3.026	<.0001
	L209(AD)+J4591(asthma)	746380	6944		1.816	1.765	1.868	<.0001	3.171	3.08	3.264	<.0001
SEX_TYPE	1. male	3721331	147039	<.0001	1	.	.	.	1	.	.	.
	2. female	4156014	202697		1.234	1.226	1.243	<.0001	1.154	1.134	1.175	<.0001
YEND_STD_AGE	0. 0-5	1533252	4108	<.0001	1	.	.	.	1	.	.	.
	1. 6-10	850629	6463		2.832	2.723	2.945	<.0001	1.883	1.777	1.995	<.0001
	2. 11-15	461522	13155		10.623	10.256	11.003	<.0001	4.422	4.181	4.677	<.0001
	3. 16-20	461756	32195		25.985	25.151	26.847	<.0001	9.202	8.754	9.672	<.0001
	4. 21-25	447782	52280		43.513	42.146	44.924	<.0001	13.65	13.009	14.323	<.0001
	5. 26-30	385122	46247		44.754	43.341	46.213	<.0001	14.167	13.487	14.882	<.0001
	6. 31-35	366252	36973		37.623	36.423	38.862	<.0001	11.685	11.101	12.3	<.0001
	7. 36-40	405369	32007		29.427	28.482	30.403	<.0001	9.633	9.142	10.149	<.0001
	8. 41-45	385363	26085		25.227	24.407	26.075	<.0001	8.212	7.775	8.675	<.0001
	9. 46-50	422844	24706		21.776	21.065	22.51	<.0001	7.367	6.971	7.785	<.0001
	10. 51-55	406801	19818		18.156	17.554	18.78	<.0001	6.733	6.36	7.128	<.0001
	11. 56-60	445070	18072		15.133	14.627	15.657	<.0001	5.991	5.657	6.345	<.0001
	12. 61 older	1305583	37627		10.741	10.4	11.093	<.0001	5.37	5.12	5.633	<.0001
		keloid L91		p-value	simple logistic L91 (ref. 0 no)				multiple logisticL91 (ref. 0 no)
		0 no	1 yes		OR	CI		p-value	OR	CI		p-value
case6b	control	3179015	16287	<.0001	1	.	.	.	1	.	.	.
	L209(AD)	603112	10074		3.261	3.18	3.343	<.0001	2.606	2.542	2.673	<.0001
	L209(AD)+J304(AR)	1815251	25945		2.79	2.735	2.845	<.0001	3.196	3.133	3.259	<.0001
sex SEX_TYPE	1. male	3721331	147039	<.0001	1	.	.	.	1	.	.	.
	2. female	4156014	202697		1.234	1.226	1.243	<.0001	1.144	1.124	1.165	<.0001
age YEND_STD_AGE	0. 0-5	1533252	4108	<.0001	1	.	.	.	1	.	.	.
	1. 6-10	850629	6463		2.832	2.723	2.945	<.0001	1.872	1.767	1.983	<.0001
	2. 11-15	461522	13155		10.623	10.256	11.003	<.0001	4.423	4.184	4.675	<.0001
	3. 16-20	461756	32195		25.985	25.151	26.847	<.0001	9.291	8.847	9.758	<.0001
	4. 21-25	447782	52280		43.513	42.146	44.924	<.0001	13.903	13.261	14.577	<.0001
	5. 26-30	385122	46247		44.754	43.341	46.213	<.0001	14.358	13.679	15.07	<.0001
	6. 31-35	366252	36973		37.623	36.423	38.862	<.0001	11.778	11.197	12.389	<.0001
	7. 36-40	405369	32007		29.427	28.482	30.403	<.0001	9.697	9.21	10.21	<.0001
	8. 41-45	385363	26085		25.227	24.407	26.075	<.0001	8.305	7.868	8.767	<.0001
	9. 46-50	422844	24706		21.776	21.065	22.51	<.0001	7.48	7.082	7.9	<.0001
	10. 51-55	406801	19818		18.156	17.554	18.78	<.0001	6.835	6.46	7.232	<.0001
	11. 56-60	445070	18072		15.133	14.627	15.657	<.0001	6.076	5.74	6.431	<.0001
	12. 61 older	1305583	37627		10.741	10.4	11.093	<.0001	5.451	5.198	5.715	<.0001
		keloid L91		p-value	simple logistic L91 (ref. 0 no)				multiple logisticL91 (ref. 0 no)
		0 no	1 yes		OR	CI		p-value	OR	CI		p-value
case6c	control	3179015	16287	<.0001	1	.	.	.	1	.	.	.
	L209(AD)	1375627	15137		2.148	2.101	2.196	<.0001	2.324	2.273	2.376	<.0001
	L209(AD)+L239(ACD)	1042736	20882		3.909	3.829	3.99	<.0001	3.813	3.735	3.892	<.0001
sex SEX_TYPE	1. male	3721331	147039	<.0001	1	.	.	.	1	.	.	.
	2. female	4156014	202697		1.234	1.226	1.243	<.0001	1.144	1.124	1.165	<.0001
age YEND_STD_AGE	0. 0-5	1533252	4108	<.0001	1	.	.	.	1	.	.	.
	1. 6-10	850629	6463		2.832	2.723	2.945	<.0001	1.866	1.761	1.977	<.0001
	2. 11-15	461522	13155		10.623	10.256	11.003	<.0001	4.351	4.117	4.6	<.0001
	3. 16-20	461756	32195		25.985	25.151	26.847	<.0001	8.863	8.44	9.307	<.0001
	4. 21-25	447782	52280		43.513	42.146	44.924	<.0001	12.916	12.322	13.539	<.0001
	5. 26-30	385122	46247		44.754	43.341	46.213	<.0001	13.349	12.719	14.009	<.0001
	6. 31-35	366252	36973		37.623	36.423	38.862	<.0001	11.106	10.559	11.681	<.0001
	7. 36-40	405369	32007		29.427	28.482	30.403	<.0001	9.194	8.733	9.68	<.0001
	8. 41-45	385363	26085		25.227	24.407	26.075	<.0001	7.858	7.444	8.294	<.0001
	9. 46-50	422844	24706		21.776	21.065	22.51	<.0001	7.028	6.656	7.422	<.0001
	10. 51-55	406801	19818		18.156	17.554	18.78	<.0001	6.407	6.056	6.778	<.0001
	11. 56-60	445070	18072		15.133	14.627	15.657	<.0001	5.697	5.383	6.03	<.0001
	12. 61 older	1305583	37627		10.741	10.4	11.093	<.0001	5.066	4.832	5.311	<.0001
